# Supplementary material for: Thermal (In)stability of Atropine and Scopolamine in the GC-MS Inlet
Source: Toxics. 2021 Jun 30;9(7):156. doi: 10.3390/toxics9070156 (PMC8309868; doi:10.3390/toxics9070156)
Supplement: Supplementary file 1 [file toxics-09-00156-s001.zip]

Archive with 1 entries (1 files):
- toxics-1266936-supplementary.pdf
